# Supplementary material for: Synergistic Effects of Salt Concentration and Working Temperature towards Dendrite-Free Lithium Deposition
Source: Research (Wash D C). 2019 Nov 5;2019:7481319. doi: 10.34133/2019/7481319 (PMC6944514; doi:10.34133/2019/7481319)
Supplement: Supplementary Materials — Figure S1: the impedance results of symmetric cells in different concentration electrolytes. Figure S2: the voltage profiles for Li/Cu half cells. Figure S3: the chemical stability tests of Li metal in the 3m electrolyte at different working temperatures. Figure S4: the initial charge/discharge curves of the Li-plating/-stripping process in Li/Cu half cells. Figure S5: symmetric cells of Li/Li@Cu foil. Figure S6: cycling performance of Li@Cu/LiFePO4 cells at 1C. Figure S7: the schematic of in situ cells. Figure S8: the in situ optical images of the deposition morphology of Li in LB303 at 27°C. Figure S9: the in situ optical images of the explosive growth of Li dendrites in the 1m electrolyte at 27°C. Figure S10: the in situ optical images showed that Li dendrites grew up through the glass fibers. Figure S11: XPS results of C1s spectra of deposited Li. Figure S12: additional plating/stripping experiment with the different samples. Figure S13: illustration of Li deposition influenced by synergistic effects of high concentration electrolytes and working temperatures. Movie S1: the explosive growth of lithium dendrite at the edge of the 2D copper foil recorded by in situ optical microscope in the 1m electrolyte at 27°C. Movie S2: the explosive growth of lithium dendrite at the middle of the 2D copper foil recorded by in situ optical microscope in the 1m electrolyte at 27°C. [file 7481319.f1.zip]

Archive with 3 entries (3 files):
- 7481319.f1/Movie S1.mp4
- 7481319.f1/Movie S2.mp4
- 7481319.f1/Supplementary Materials.docx
